# Supplementary material for: Advances in Selective Detection of Cadaverine by Electronic, Optical, and Work Function Sensors Based on Cu-Modified B12N12 and Al12N12 Nanocages: A Density Functional Theory (DFT) Study
Source: Langmuir. 2024 Oct 22;40(44):23310–23. doi: 10.1021/acs.langmuir.4c02699 (PMC11542187; doi:10.1021/acs.langmuir.4c02699)
Supplement: Supplementary file 1 — la4c02699_si_001.txt [file la4c02699_si_001.txt]

45

  B   1.33481136029689      0.20598189491426     -1.86536138516538
  N   2.37727522797705      0.45562133366198     -0.93229474452274
  N   0.19747729829394      1.10677279046976     -2.19124752906848
  N   0.63608204138186     -1.09249363345427     -2.10179043996728
  B   0.66476810109954     -1.89519530403595     -0.91267746310307
  B   -0.10036753716689      1.94532684133870     -1.05952677492033
  B   2.24156637422786     -0.46789613562670      0.20348218022060
  B   2.10345673070524      1.55287062919353      0.15144219143302
  N   0.83643205588527      2.36496252794015     -0.01147425461567
  N   1.67795224011735     -1.80265109518011      0.16316220799883
  B   -0.53139142498762     -0.18127336572009     -2.09342312316884
  N   2.11697648752380      0.49589307635043      1.30536595361289
  B   -1.93243620725556      0.58905111597309     -0.29707449560036
  B   -1.55460706002990     -1.28933142363473     -0.21764197021784
  N   -1.76847719751622     -0.40449024955093     -1.39064084503444
  N   -0.50981656753076     -2.26679058153026     -0.07966476679799
  N   -2.02724457903194     -0.36230421823914      0.84145332085051
  N   -1.35329840617332      1.89806227043362     -0.25518726016972
  B   0.44621180195146     -1.86074820978127      0.98400582230195
  B   -0.98111122737592     -0.10913351511038      1.79882088413979
  B   -0.31588596363668      1.97987250441635      0.81009669773822
  B   0.88938056893715      0.27662651118493      1.98603557169931
  N   -0.28750786029683      1.18437914356366      2.01047015209640
  N   0.15019699170017     -1.01527083039274      2.10546702740013
  H   4.84351823843541      1.34140404084673     -0.47021283686414
  H   7.38333867608816      1.73334283356467     -0.20387466438294
  H   9.87492466431665      2.08796221492021      0.08479799126455
  H   3.32212118171677      3.19723590655055     -0.51957285761853
  H   5.80194160160946      3.67997519844168     -0.28270830555635
  H   8.31365760956800      4.06313003477185      0.01519618662464
  H   10.82055707852611      4.31878303989638      0.35518597625851
  C   4.70468859825460      1.95816078395180      0.42057430417454
  C   7.19528648461417      2.34231949595963      0.69082173151971
  N   3.35255526270300      2.57577935510500      0.29136316260200
  C   9.70259088703860      2.72108510592275      0.97515321008135
  C   5.81241257498158      2.99370909798203      0.57607380175671
  C   8.32028730645313      3.36579680685208      0.86590865159688
  N   10.72656579401887      3.74629481253936      1.19164108385028
  H   11.63280021749325      3.30906819978658      1.33815433976898
  H   4.65103700772958      1.28823926896042      1.28187329732556
  H   7.19711416294156      1.64692356545869      1.54124450735718
  H   9.71482532595776      2.04625883008690      1.84052215867957
  H   3.15453330295592      3.16746063664589      1.10097029036313
  H   5.62234228232042      3.60640346943770      1.46854872439589
  H   8.14802849318098      3.97123522513520      1.76384228966294
 
$md
   temp=298.15
   time=1000.0 
   dump=25.0
   step=1.0
   velo=false
   nvt=true
   hmass=4
   shake=2
   sccacc=2.0
$end 
